# Supplementary material for: Fetal bovine serum, an important factor affecting the reproducibility of cell experiments
Source: Sci Rep. 2023 Feb 2;13:1942. doi: 10.1038/s41598-023-29060-7 (PMC9894865; doi:10.1038/s41598-023-29060-7)
Supplement: Supplementary file 2 — Supplementary Information 2. [file 41598_2023_29060_MOESM2_ESM.xlsx]

## Sheet: 1S-3S-2A-7A_vs_4S-5A-6N-8N
Index	Compounds	Formula	Precursor(g/mol)	Mass(g/mol)	score	RT(min)	MS_level	CAS_ID	HMDB_ID	cpd_ID	Metlin_ID	Pubchem.CID	Class.I	Class.II	source	1S-1	1S-2	1S-3	2A-1	2A-2	2A-3	3S-1	3S-2	3S-3	7A-1	7A-2	7A-3	4S-1	4S-2	4S-3	5A-1	5A-2	5A-3	6N-1	6N-2	6N-3	8N-1	8N-2	8N-3	VIP	p_value	Fold_Change	Log2FC	Type
MEDP0338	LPC(16:0/0:0)	C24H50NO7P	496.34	495.3325	0.7033	8.8189	MS2-Search-Local	17364-16-8	HMDB0010382	-	--	460602	GP	LPC	rp	2836.38	1866.41	1946.86	4416.15	3286.93	3833.01	2171.41	573.62	509.23	2706.34	1498.08	528.71	103037.9	115610.53	150186.13	75884.19	80996.66	85196.56	106245.03	106660.49	127052.22	158481.57	157603.58	153723.33	2.89932329015418	4.40131e-08	54.28	5.76235	up
MEDL00392	1-Oleoyl-sn-glycero-3-phosphocholine	C26H52NO7P	522.3555	521.3481	0.7178	9.1263	MS2-Search-Local	19420-56-5	HMDB0002815	-	--	16081932	-	-	rp	135.95	38416.95	34545.22	409.48	135.03	140.39	125.96	36003.7	34567.11	121.21	54606.16	56738.04	94693.29	128197.84	143410.3	64952.43	67533.78	69880.99	83373.49	83417.23	94182.93	108891.2	120241.01	124213.47	2.7005019631138776	1.33549e-07	4.62204	2.20853	up
MW0103657	S-(5'-Adenosyl)-L-homocysteine	C14H20N6O5S	385.1299	384.1216	0.9586	1.2006	MS2-MetDNA	979-92-0	HMDB0000939	C00021	296	439155	Nucleosides, nucleotides, and analogues	5'-deoxyribonucleosides	rp	1247.11	133.81	562.43	117.34	612.88	341.66	1943.43	1677.51	257.74	417.25	638.51	390.09	475.45	328.6	294.67	1162.47	1184.48	649.07	3365.31	3105.54	3427.25	7998.63	7763.45	7603.89	1.774307293506478	0.0195646	4.4796	2.16337	up
MW0113851	Acetone	C3H6O	59.0495	58.0419	0.9848	2.305	MS2-MetDNA	67-64-1	HMDB0001659	C00207	--	180	Organic oxygen compounds	Organooxygen compounds	rp	6798.95	5235.4	4356.23	3735.04	2057.33	3991.95	2555.28	2188.25	2510.95	5368.44	10007.29	5566.68	55580.51	60097.42	58553.38	6039.92	5404.3	5816.03	11026.22	11080.88	15522.8	2603.93	2966.91	4854.79	1.305256922150521	0.0428644	4.40572	2.13938	up
MW0055219	N-[(2S,3R)-1,3-Dihydroxyoctadecan-2-yl]-12-[(4-nitro-2,1,3-benzoxadiazol-7-yl)amino]dodecanamide	C36H63N5O6	679.5107	661.4778	0.534	4.2077	MS2-Search-DB	474943-05-0	--	--	44980	71311688	Lipids and lipid-like molecules	Sphingolipids	rp	3728.53	3731.92	3889.72	48555.38	49407.6	50025.79	572.07	23263.34	4609.85	38232.72	39259.54	39199.65	46195.97	47175.98	47983.17	56763.2	54563.68	54728.77	169019.95	168166.56	167947.06	143650.06	146027.64	140680.22	2.3293420426098006	0.00043624	4.0821	2.02931	up
MW0168281	1,2-dioleoyl-sn-Glycero-3-Phosphate	C39H73O8P	701.4922	700.5043	0.5184	4.2077	MS2-Search-DB	-	-	-	34486	9547172	Lipids and lipid-like molecules	Glycerophospholipids	rp	236.95	423.03	6261.12	7358.44	7562.97	6945.29	7233.18	6787.81	414.13	5830.67	6268.85	6330.9	7442.25	7710.69	7401.3	8425.11	8452.2	9367.08	26126.88	25772.14	25008.62	21390.51	20725.42	20780.38	2.2289588163293548	0.000845329	3.05908	1.6131	up
MEDP1337	LPC(18:0/0:0)	C26H55NO7P	547.3566	524.3711	0.9819	9.9904	MS2-MetDNA	-	HMDB0010384	-	--	497299	GP	LPC	rp	1865.17	1964.21	1894.25	300.44	129.05	1963.65	1583.63	1713.63	139.85	124.52	2398.04	1886.02	2248.84	4278.15	3566.71	1978.12	1665.16	2295.58	4116.65	4085.59	5125.36	3957.37	5190.9	4973.35	2.4017035495416192	5.22623e-05	2.724	1.44573	up
MW0141191	1,8-Diazacyclotetradecane-2,9-dione	C12H22N2O2	453.343	226.1681	0.9767	3.7588	MS2-MetDNA	-	HMDB0033567	C04277	--	16	Phenylpropanoids and polyketides	Macrolactams	rp	6182.36	6482.49	6257.27	40950.52	57831.83	41273.69	10184.63	9212.07	17568.5	21723.7	22096.76	21451.62	28825.41	30881.2	31266.77	30913.57	42703.77	41888.88	76052.2	71998.48	71686.38	79527.27	92012.95	76474.57	2.211318465756269	0.000547994	2.58113	1.368	up
MW0103392	5'-Deoxy-5'-methylthioadenosine	C11H15N5O3S	299.0996	297.0896	0.9836	2.7869	MS2-MetDNA	2457-80-9	HMDB0001173	C00170	--	439176	Nucleosides, nucleotides, and analogues	5'-deoxyribonucleosides	rp	3438.59	2939.73	2681.79	2922.63	2292.16	2383.76	562.38	233.65	813.07	2784.06	2748.38	2972.07	2486.66	2729.98	2438.67	3515.66	4053.29	3820.56	3068.59	2826.0	2650.64	8905.96	9130.01	9691.68	1.7169151618045768	0.0168219	2.06623	1.047	up
MW0151467	Ile Ile Asp	C16H29N3O6	360.2129	359.2056	0.7021	1.8646	MS2-Search-DB	-	--	--	20283	--	--	--	rp	760.41	279.24	713.41	787.39	2482.51	1106.21	998.6	1639.41	1632.33	2491.35	2866.18	3145.9	2632.44	6041.52	4169.88	2349.89	3678.25	3504.9	3557.16	3387.51	1863.2	1842.8	3204.32	2545.48	2.0511000243823	0.000950781	2.05139	1.0366	up
MW0014067	3-Hydroxy-3-methylglutaric acid	C6H10O5	208.0329	162.0528	0.6939	9.7162	MS2-MetDNA	503-49-1	HMDB0000355	C03761	3793	1662	Lipids and lipid-like molecules	Fatty Acyls	rp	19.25	11.99	18.9	5.23	17.49	9.25	4.82	14.26	5.61	7.49	5.59	4.77	17.79	5.05	37.07	17.35	12.4	5.94	10.51	27.63	27.37	37.64	47.46	8.16	1.4707367752560103	0.0266051	2.04067	1.02905	up
MW0112125	2-Ethoxyethanol	C4H10O2	159.0653	90.0681	0.5441	1.2498	MS2-Search-DB	-	HMDB0031213	C14687	--	8076	Organic oxygen compounds	Organooxygen compounds	rp	1237.59	4524.38	863.7	9564.37	8329.98	2915.63	12557.41	13454.32	13157.39	8101.09	1142.24	8689.45	19741.19	29525.89	26089.41	1880.14	7374.4	8408.91	24803.58	16897.44	22143.16	7027.78	3170.16	2663.82	1.2949131628133579	0.0434645	2.0077	1.00554	up
MW0014926	6-(6-Aminohexanamido)hexanoic acid	C12H24N2O3	228.1787	244.1787	0.9294	2.7994	MS2-MetDNA	2014-58-6	--	--	--	5245705	--	--	rp	5560.1	6334.2	8615.76	6197.94	3721.22	3892.15	3465.54	3661.63	3908.13	349.97	2169.31	2251.05	1175.53	2779.38	2976.84	3209.12	3054.79	3005.75	1275.03	1817.51	1215.46	1068.58	393.36	2061.07	2.048651776272483	0.00704355	0.479431	-1.06061	down
MW0133678	4-Hydroxycinnamic acid	C9H8O3	165.0508	164.0473	0.5747	0.6932	MS2-Search-DB	7400-08-0 501-98-4	HMDB0002035	C00811	--	637542	Phenylpropanoids and polyketides	Cinnamic acids and derivatives	rp	372.27	664.63	532.39	638.89	546.26	1041.6	2268.71	2350.11	2145.35	1059.75	606.37	632.53	169.74	823.65	211.61	326.04	608.02	647.69	237.1	858.19	395.84	682.0	588.83	543.45	1.3513827035002182	0.0257442	0.473771	-1.07774	down
MEDP0085	Tyramine	C8H11NO	201.0966	137.0841	0.5751	0.6856	MS2-Search-DB	51-67-2	HMDB0000306	C00483	--	5610	Benzene and substituted derivatives	Benzene and substituted derivatives	rp	1560.92	1932.02	551.12	2006.16	1512.58	469.62	5598.18	4818.37	5144.71	1367.95	557.68	1457.5	865.46	1253.13	286.34	849.38	466.71	993.54	1135.32	1094.07	1402.66	812.14	1260.17	1142.4	1.3631060110651438	0.0361054	0.428565	-1.22241	down
MW0107567	Isoleucyl-Isoleucine	C12H24N2O3	228.1791	1535.1757	0.9451	2.4961	MS2-MetDNA	42537-99-5	HMDB0028910	--	--	7010568	--	--	rp	30999.68	31011.12	25166.7	2915.83	7359.78	1765.91	12459.6	15014.2	14087.2	4964.56	431.83	6457.76	10868.8	8452.67	8408.99	6728.99	7095.74	8143.32	6567.28	877.92	6966.31	449.83	312.85	455.67	1.6780477674413183	0.0483493	0.428006	-1.2243	down
MW0112074	2-Amino-1-phenylethan-1-one	C8H9NO	136.0742	135.0684	0.5614	2.8035	MS2-Search-DB	613-89-8	HMDB0032628	--	44663	11952	Organic oxygen compounds	Organooxygen compounds	rp	47823.19	47113.1	48155.61	35924.37	39202.8	37803.54	53903.1	59477.35	53843.71	1122.48	528.7	12794.71	28529.03	28750.48	23462.73	747.12	14628.54	20881.83	16663.63	18076.7	1177.21	16815.6	455.61	15951.7	1.9507652171610201	0.00579272	0.425276	-1.23353	down
MW0147983	Cys Arg Met	C14H28N6O4S2	409.1622	408.1613	0.696	7.1073	MS2-Search-DB	-	--	--	22236	--	--	--	rp	44540.09	43969.93	43446.23	22908.65	22703.98	25417.48	40018.68	43517.42	43921.21	29153.44	31916.47	29891.74	17901.06	6831.41	6869.69	15353.71	15991.92	17953.98	18207.15	15982.16	19071.42	12740.2	11750.87	12622.92	2.63576163664851	2.00959e-06	0.406441	-1.29888	down
MW0007279	Guaiphenesin	C10H14O4	245.0992	198.0892	0.5103	1.8813	MS2-Search-DB	93-14-1	HMDB0004998	D00337	4057	3516	Benzenoids	Phenol ethers	rp	17165.19	21917.39	17918.64	13074.53	12572.65	12545.17	80702.67	81470.01	82164.56	14236.34	17431.2	14779.26	10342.94	10035.8	10707.33	12018.94	11550.23	11841.94	21478.79	17105.07	17209.53	11047.66	10807.99	11127.37	1.3137050209512309	0.0480655	0.402287	-1.3137	down
MW0108268	Methyl acetoacetate	C5H8O3	159.0842	116.0473	0.9538	2.6249	MS2-MetDNA	105-45-3	HMDB0000310	--	4202	7757	Organic acids and derivatives	Keto acids and derivatives	rp	8634.42	8341.61	6773.97	8979.08	9297.34	10123.53	29141.45	32312.34	23354.05	11190.24	12059.13	11003.04	2238.69	4246.43	4788.49	9963.74	5267.59	8300.81	6918.26	8070.09	6904.77	4101.81	3523.45	3367.95	1.705118557697942	0.00611628	0.395374	-1.33871	down
MW0006389	Bisphenol A diglycidyl ether	C21H24O4	387.1802	340.1675	0.5793	7.1073	MS2-Search-DB	1675-54-3	HMDB0032737	C14348	63073	2286	Benzenoids	Benzene and substituted derivatives	rp	257421.84	257528.86	267792.51	129001.24	130188.68	139077.41	244497.53	266676.86	262719.67	163837.02	173968.33	173042.07	59735.77	63330.98	63081.04	78196.09	83109.05	88990.34	95845.96	94000.62	99445.55	69671.03	63039.69	66309.83	2.624771840498079	7.0381e-06	0.37504	-1.41488	down
MW0005716	5-Nitro-2-toluidine	C7H8N2O2	305.1093	152.0586	0.5791	1.2415	MS2-Search-DB	99-55-8	--	C16398	--	7444	Benzenoids	Benzene and substituted derivatives	rp	5557.07	4143.37	6302.99	6152.94	5238.95	5609.08	32134.7	31147.38	24649.24	5550.87	4309.27	5530.5	5246.89	136.16	3915.62	6613.41	5148.72	4955.34	5044.72	209.07	6005.75	138.92	6134.24	5241.09	1.3385455171488232	0.0441398	0.357891	-1.48241	down
MW0106259	Cys His Lys	C15H26N6O4S1	404.2068	386.1736	0.5451	7.1073	MS2-Search-DB	-	--	--	16426	--	--	--	rp	241703.03	235205.24	242531.26	114495.67	115788.67	122938.77	221270.49	239140.12	235804.8	148284.86	164998.6	160379.4	48025.66	51935.76	52087.0	66827.88	70351.21	77600.26	87251.31	84387.04	89177.89	59556.93	55786.69	55829.85	2.622912353034472	5.4472e-06	0.356211	-1.4892	down
MW0150412	Gly Lys Ala	C11H22N4O4	292.1982	274.1641	0.5489999999999999	0.8344	MS2-Search-DB	-	--	--	16500	--	--	--	rp	1306.61	2153.61	1122.37	10494.21	9733.76	9256.48	33670.55	33846.9	33434.36	11684.64	12178.33	11495.92	4126.0	3549.82	3889.24	3051.56	3515.88	3004.79	7505.8	7945.35	9004.12	2897.08	2621.47	2345.52	1.3546912192451044	0.0205474	0.313754	-1.6723	down
MW0108267	Methyl acetate	C3H6O2	187.04	74.0368	0.6816	1.873	MS2-MetDNA	1032826-44-0	HMDB0031523	C17530	--	6584	Organic acids and derivatives	Carboxylic acids and derivatives	rp	1120.62	979.14	2384.95	9894.48	5828.6	9660.81	3764.83	3253.4	3266.45	14596.64	15176.66	20288.28	993.38	588.58	2418.48	6558.38	4951.51	1684.82	646.54	5311.89	878.2	713.59	343.97	544.39	1.1959451988518779	0.0153995	0.284141	-1.81532	down
MEDP1294	Leu-Gly	C8H16N2O3	189.126	188.1161	0.7617	1.0755	MS2-Search-Local	615-82-7	-	-	--	97364	Amino acid and Its metabolomics	Small Peptide	rp	1130.27	755.24	133.61	729.16	1290.66	185.73	3890.14	3721.92	3623.25	784.88	572.42	242.18	484.43	519.9	304.66	303.13	227.62	310.79	371.91	157.59	448.03	228.57	357.2	246.5	1.47915381619499	0.024071	0.232149	-2.10688	down
MEDP0298	6-Aminocaproic Acid	C6H13NO2	114.0911	131.0946	0.511	2.7962	MS2-Search-Local	60-32-2	HMDB0001901	C02378	--	564	Amino acid and Its metabolomics	Amino acid derivatives	rp	603519.96	598769.2	610960.53	477834.2	472499.98	472934.14	18361.59	18015.49	17581.69	48145.99	47072.45	46590.81	25080.8	23617.92	23211.25	22539.8	43324.76	22362.62	22456.55	41335.46	39778.98	37362.24	36918.3	65090.29	1.932777894526464	0.00776801	0.117437	-3.09004	down
MW0012942	1-Oleoyl-2-palmitoyl-sn-glycero-3-phosphocholine	C42H82NO8P	760.5846	759.5778	0.6559999999999999	10.6301	MS2-Search-DB	59491-62-2	HMDB0008100	--	--	24778933	Lipids and lipid-like molecules	Glycerophospholipids	rp	152040.51	125618.67	159306.9	127666.51	139121.41	113044.29	56128.11	36566.66	22844.09	2257.13	3281.31	1716.25	13463.54	15195.75	14864.18	10416.98	11914.26	8065.95	8416.54	4241.77	1663.9	2027.73	1234.76	1052.25	2.171947275300877	0.00265327	0.0985083	-3.34361	down
MW0107844	Leu-Ser	C9H18N2O4	201.1232	218.1267	0.9411	1.1339	MS2-MetDNA	6209-12-7	--	--	--	6992130	--	--	rp	7169.73	6807.64	7066.32	211.75	289.26	447.17	3519.87	3718.45	4093.65	312.25	381.26	118.31	53.57	64.86	109.41	517.32	251.16	259.2	252.05	280.1	342.01	338.58	530.36	351.89	1.9331578329591463	0.0113092	0.0981528	-3.34883	down
MW0162477	1-(1H-indol-3-yl)ethane-1,2-diol	C10H11NO2	195.1141	177.079	0.6131	2.4130000000000003	MS2-MetDNA	-	--	--	--	25202910	Organoheterocyclic compounds	Indoles and derivatives	rp	1772.83	1588.64	1880.8	577.34	990.69	611.14	32810.47	31871.03	31599.8	5410.57	5891.14	5526.88	252.22	406.03	265.85	283.08	536.84	589.11	1232.18	1577.39	735.48	239.83	245.17	930.65	1.3372488307972226	0.0332634	0.060514	-4.04659	down
MEDN0036	Ala-Ala	C6H12N2O3	125.0711	160.0848	0.647	1.3158	MS2-Search-Local	923-16-0	HMDB0003459	C00993	--	5484352	Amino acid and Its metabolomics	Small Peptide	rp	3081.02	2066.4	2816.32	223.51	82.92	116.19	11436.5	11585.5	11191.82	191.73	228.13	167.7	203.17	237.79	179.73	152.25	95.45	332.88	168.19	213.65	227.24	222.91	138.75	95.62	1.4753698893802418	0.0325289	0.0525063	-4.25136	down
